# Supplementary material for: Effects of Medical Education Program Using Virtual Reality: A Systematic Review and Meta-Analysis
Source: Int J Environ Res Public Health. 2023 Feb 22;20(5):3895. doi: 10.3390/ijerph20053895 (PMC10001289; doi:10.3390/ijerph20053895)
Supplement: Supplementary file 1 [file ijerph-20-03895-s001.zip]

Archive with 1 entries (1 files):
- ijerph-2211137-supplementary.pdf
